# Supplementary material for: Shaking Device for Homogeneous Dispersion of Magnetic Beads in Droplet Microfluidics
Source: Sensors (Basel). 2023 Jun 7;23(12):5399. doi: 10.3390/s23125399 (PMC10304097; doi:10.3390/s23125399)
Supplement: Supplementary file 1 [file sensors-23-05399-s001.zip]

Archive with 5 entries (5 files):
- Center-part.stl
- Left-part.stl
- Poles_Sensors_SupplMat.pdf
- Right-part.stl
- Video S1 Shaking Device.avi
